# Supplementary material for: Reflectance Spectroscopy for the Classification and Prediction of Pigments in Agronomic Crops
Source: Plants (Basel). 2023 Jun 16;12(12):2347. doi: 10.3390/plants12122347 (PMC10304803; doi:10.3390/plants12122347)
Supplement: Supplementary file 1 [file plants-12-02347-s001.zip]

Archive with 1 entries (1 files):
- plants-2442385-SI.pdf
